# Supplementary material for: Anti-Citrullinated Protein Antibody Titers Are Independently Modulated by Both Disease Activity and Conventional or Biologic Anti-Rheumatic Drugs
Source: Diagnostics (Basel). 2022 Jul 21;12(7):1773. doi: 10.3390/diagnostics12071773 (PMC9319415; doi:10.3390/diagnostics12071773)
Supplement: Supplementary file 1 [file diagnostics-12-01773-s001.zip]

Archive with 1 entries (1 files):
- diagnostics-1781435-supplementary.pdf
